# Supplementary material for: Generic Health Utility Measures in Exercise Oncology: A Scoping Review and Future Directions
Source: Curr Oncol. 2023 Sep 28;30(10):8888–901. doi: 10.3390/curroncol30100642 (PMC10605555; doi:10.3390/curroncol30100642)
Supplement: Supplementary file 1 [file curroncol-30-00642-s001.zip]

Archive with 1 entries (1 files):
- curroncol-2535688-supplementary.pdf
